# Supplementary material for: Co-Cropping Indian Mustard and Silage Maize for Phytoremediation of a Cadmium-Contaminated Acid Paddy Soil Amended with Peat
Source: Toxics. 2021 Apr 21;9(5):91. doi: 10.3390/toxics9050091 (PMC8143100; doi:10.3390/toxics9050091)
Supplement: Supplementary file 1 [file toxics-09-00091-s001.zip]

Archive with 1 entries (1 files):
- toxics-1177893-supplementary.pdf
